# Supplementary material for: Deprescribing in Frail Older People: A Randomised Controlled Trial
Source: PLoS One. 2016 Mar 4;11(3):e0149984. doi: 10.1371/journal.pone.0149984 (PMC4778763; doi:10.1371/journal.pone.0149984)
Supplement: S4 Table — (XLSX) [file pone.0149984.s006.xlsx]

## Sheet: Table 3
ATC 3	Drug Class	Total targets (n)	Withdrawal attempted (n)	Withdrawal attempted (%)	Withdrawal Achieved (n)	Successful withdrawal (%)	Overall Withdrawal Success Rate (%)
A02	DRUGS FOR ACID RELATED DISORDERS	22	18	81.8182	13	72.2222	59.0909
A03	DRUGS FOR FUNCTIONAL GASTROINTESTINAL DISORDERS	1	0	0	0	0	0
A06	LAXATIVES	36	19	52.7778	10	52.6316	27.7778
A10	DRUGS USED IN DIABETES	2	2	100	2	100	100
A11	VITAMINS	19	16	84.2105	16	100	84.2105
A12	MINERAL SUPPLEMENTS	15	12	80	12	100	80
B01	ANTITHROMBOTIC AGENTS	24	23	95.8333	21	91.3043	87.5
B03	ANTIANEMIC PREPARATIONS	9	8	88.8889	8	100	88.8889
C01	CARDIAC THERAPY	4	3	75	2	66.6667	50
C02	ANTIHYPERTENSIVES	1	1	100	1	100	100
C03	DIURETICS	9	6	66.6667	6	100	66.6667
C07	BETA BLOCKING AGENTS	10	5	50	5	100	50
C08	CALCIUM CHANNEL BLOCKERS	12	12	100	8	66.6667	66.6667
C09	AGENTS ACTING ON THE RENIN-ANGIOTENSIN SYSTEM	15	14	93.3333	13	92.8571	86.6667
C10	LIPID MODIFYING AGENTS	17	16	94.1176	14	87.5	82.3529
D01	ANTIFUNGALS FOR DERMATOLOGICAL USE	3	3	100	2	66.6667	66.6667
D02	EMOLLIENTS AND PROTECTIVES	2	0	0	0	0	0
D07	CORTICOSTEROIDS, DERMATOLOGICAL PREPARATIONS	6	4	66.6667	4	100	66.6667
G01	GYNECOLOGICAL ANTIINFECTIVES AND ANTISEPTICS	1	1	100	1	100	100
G04	UROLOGICALS	2	2	100	2	100	100
H02	CORTICOSTEROIDS FOR SYSTEMIC USE	5	5	100	4	80	80
J01	ANTIBACTERIALS FOR SYSTEMIC USE	1	1	100	1	100	100
M01	ANTIINFLAMMATORY AND ANTIRHEUMATIC PRODUCTS	4	3	75	3	100	75
M02	TOPICAL PRODUCTS FOR JOINT AND MUSCULAR PAIN	1	0	0	0	0	0
M04	ANTIGOUT PREPARATIONS	2	2	100	2	100	100
M05	DRUGS FOR TREATMENT OF BONE DISEASES	11	10	90.9091	10	100	90.9091
N02	ANALGESICS	32	15	46.875	11	73.3333	34.375
N03	ANTIEPILEPTICS	8	3	37.5	2	66.6667	25
N04	ANTI-PARKINSON DRUGS	7	3	42.8571	2	66.6667	28.5714
N05	PSYCHOLEPTICS	17	12	70.5882	8	66.6667	47.0588
N06	PSYCHOANALEPTICS	25	20	80	10	50	40
R03	DRUGS FOR OBSTRUCTIVE AIRWAY DISEASES	15	9	60	9	100	60
S01	OPHTHALMOLOGICALS	9	5	55.5556	4	80	44.4444
V03	ALL OTHER THERAPEUTIC PRODUCTS	1	1	100	1	100	100
	TOTALS	348	254	72.9885	207	81.4961	59.4828
