# Supplementary material for: Deprescribing in Frail Older People: A Randomised Controlled Trial
Source: PLoS One. 2016 Mar 4;11(3):e0149984. doi: 10.1371/journal.pone.0149984 (PMC4778763; doi:10.1371/journal.pone.0149984)
Supplement: S5 Table — (XLSX) [file pone.0149984.s007.xlsx]

## Sheet: Table 4
New Regular Medicines at 12 Months	Intervention	Control
A02	3	1
esomeprazole	1
magnesium carbonate	1
omeprazole	1
rabeprazole		1
A06	12	5
Bulk producers	1
docusate sodium, incl. combinations	3
lactulose	1	2
macrogol, combinations	2	2
senna glycosides	1	1
senna glycosides, combinations	3
sterculia, combinations	1
A07		1
nystatin		1
A10	2
metformin	1
sitagliptin	1
A11	5	3
ascorbic acid (vit C)	1	1
colecalciferol	4	1
multivitamins and other minerals, incl. combinations		1
A12		2
magnesium orotate		1
sodium chloride		1
B01	1	3
clopidogrel	1	2
dipyridamole		1
B03	2	2
ferrous sulfate	2	2
B05	1
sodium citrate	1
C01		1
digoxin		1
C02	1
prazosin	1
C03	3	2
furosemide	1	2
hydrochlorothiazide	1
indapamide	1
C07	2
carvedilol	1
metoprolol	1
C09	2	1
perindopril	1
ramipril	1
telmisartan		1
C10		1
omega-3-triglycerides incl. other esters and acids		1
D01	5	4
amorolfine	1
clotrimazole	3	3
miconazole	1
selenium sulfide		1
D02	3	8
Other emollients and protectives	1	2
Silicone products	1
Soft paraffin and fat products	1	4
Zinc products		2
D04		1
Other antipruritics		1
D07	2	4
betamethasone		1
hydrocortisone	2	1
hydrocortisone and antibiotics		1
methylprednisolone aceponate		1
G04	2	1
Other urologicals	1	1
solifenacin	1
J01		3
flucloxacillin		1
minocycline		1
roxithromycin		1
L01		1
fluorouracil		1
M01	1
meloxicam	1
M02	3	1
naproxen	1
Other topical products for joint and muscular pain - various	2	1
M03		1
dantrolene		1
M05	1	1
denosumab		1
risedronic acid	1
N02	8	7
buprenorphine	4	4
codeine, combinations excl. psycholeptics		1
fentanyl	1
oxycodone	1
oxycodone, combinations	2
paracetamol		2
N03	2	1
pregabalin	1
valproic acid	1	1
N04	1
levodopa and decarboxylase inhibitor	1
N05	2	1
alprazolam		1
risperidone	2
N06	4	1
citalopram		1
escitalopram	1
mirtazapine	1
sertraline	2
N07	1
betahistine	1
R01		1
various other nasal preparations		1
R03	2	6
budesonide		1
fluticasone	1	2
formoterol		1
salmeterol	1	2
R06		1
cetirizine		1
S01	6	4
artificial tears and other indifferent preparations	2	2
brinzolamide	1
chloramphenicol	1
phenylephrine, combinations	1	1
prednisolone and mydriatics	1	1
V03	3
naloxone	3
V04	1
vitamin A concentrates	1
Total New Medicines	81	69
